# Supplementary material for: Molecular Dynamic Studies of Dye–Dye and Dye–DNA Interactions Governing Excitonic Coupling in Squaraine Aggregates Templated by DNA Holliday Junctions
Source: Int J Mol Sci. 2023 Feb 17;24(4):4059. doi: 10.3390/ijms24044059 (PMC9967300; doi:10.3390/ijms24044059)
Supplement: Supplementary file 1 [file ijms-24-04059-s001.zip]

Archive with 1 entries (1 files):
- ijms-2182513-supplementary.pdf
